# Supplementary material for: Healthcare worker fatigue during COVID-19, SARS, and MERS: a meta-analysis
Source: Occup Med (Lond). 2026 Mar 7;76(2):132–43. doi: 10.1093/occmed/kqag015 (PMC13095218; doi:10.1093/occmed/kqag015)
Supplement: kqag015_Supplementary_Data [file kqag015_supplementary_data.zip]

Archive with 7 entries (7 files):
- 25-OP-062.R2 Supplementary Table S4 Quality Assessment Grades FINAL.doc
- 25-OP-062.R2 Supplementary Document S1 PRISMA Protocol FINAL.doc
- 25-OP-062.R2 Supplementary document S7 References 71-123 FINAL.doc
- 25-OP-062.R2 Supplementary Figure S5 Funnel plot for fatigue prevalence analysis FINAL.doc
- 25-OP-062.R2 Supplementary Figure S6 Forest plot of fatigue prevalence FINAL.doc
- 25-OP-062.R2 Supplementary S2 Full Search Results FINAL.doc
- 25-OP-062.R2 Supplementary Table S3 Summary Table for All Included Studies FINAL.doc
